# Supplementary material for: Hypermucoviscous Multidrug-Resistant Klebsiella variicola Strain LL2208 Isolated from Chinese Longsnout Catfish (Leiocassis longirostris): Highly Similar to Human K. variicola Strains
Source: Pathogens. 2024 Jul 31;13(8):647. doi: 10.3390/pathogens13080647 (PMC11356897; doi:10.3390/pathogens13080647)
Supplement: Supplementary file 1 [file pathogens-13-00647-s001.zip]

Archive with 1 entries (1 files):
- pathogens-3092748-supplementary.pdf
